# Supplementary material for: Predicting the Exception—CRP and Primary Hip Arthroplasty
Source: J Clin Med. 2021 Oct 27;10(21):4985. doi: 10.3390/jcm10214985 (PMC8584609; doi:10.3390/jcm10214985)
Supplement: Supplementary file 1 [file jcm-10-04985-s001.zip]

Archive with 1 entries (1 files):
- jcm-1401171-supplementary.pdf
